# Supplementary material for: Network-based prediction approach for cancer-specific driver missense mutations using a graph neural network
Source: BMC Bioinformatics. 2023 Oct 10;24:383. doi: 10.1186/s12859-023-05507-6 (PMC10565986; doi:10.1186/s12859-023-05507-6)
Supplement: Supplementary file 2 — Additional file 2: Table S1 "ROC-AUC for five benchmark datasets". [file 12859_2023_5507_MOESM2_ESM.xlsx]

## Sheet: SupplementaryTable1
S Table 1 "ROC-AUC for five benchmark datasets"
	Kim et al.	IARC TP53	Ng et al.	Gene panel (OncoKB)	CGC-recurrent
Cancer pathway + Molecular interaction	0.748	0.772	0.712	0.807	0.755
CHASMplus	0.721	0.788	0.725	0.783	NaN
Molecular interaction	0.752	0.762	0.684	0.789	0.775
Cancer pathway	0.618	0.766	0.693	0.808	0.765
MVP	0.669	0.758	0.645	0.797	0.773
No graph	0.674	0.771	0.72	0.813	0.658
ParsSNP	0.537	0.749	0.74	0.764	0.792
REVEL	0.581	0.78	0.645	0.819	0.748
DEOGEN2	0.603	0.79	0.619	0.79	0.736
CanDrA	0.706	0.756	0.645	0.768	0.657
M-CAP	0.676	0.739	0.554	0.762	0.785
VEST4	0.529	0.766	0.66	0.785	0.712
MutPred	0.533	0.773	0.656	0.799	0.672
ClinPred	0.551	0.775	0.673	0.761	0.651
Network&AA	0.555	NaN	0.737	0.751	NaN
PROVEAN	0.551	0.77	0.654	0.756	0.577
TransFIC	0.613	0.74	0.592	0.729	0.626
LRT	0.596	0.745	0.609	0.687	0.635
CHASM	0.691	0.688	0.578	0.645	NaN
Polyphen2_HVAR	0.46	0.76	0.614	0.732	0.672
FATHMM	0.566	0.76	0.479	0.696	0.729
CADD	0.493	0.744	0.612	0.741	0.639
LIST-S2	0.559	0.714	0.636	0.673	0.635
SIFT	0.493	0.727	0.601	0.708	0.615
MetaSVM	0.537	0.542	0.549	0.75	0.762
MPC	0.571	0.598	0.6	0.707	0.663
MutationTaster	0.618	0.647	0.589	0.708	0.57
DANN	0.662	0.68	0.576	0.642	0.57
Polyphen2_HDIV	0.426	0.74	0.594	0.715	0.651
MutationAssessor	0.379	0.748	0.505	0.657	0.601
