# Supplementary material for: Network-based prediction approach for cancer-specific driver missense mutations using a graph neural network
Source: BMC Bioinformatics. 2023 Oct 10;24:383. doi: 10.1186/s12859-023-05507-6 (PMC10565986; doi:10.1186/s12859-023-05507-6)
Supplement: Supplementary file 3 — Additional file 3: Table S2 "PR-AUC for five benchmark datasets". [file 12859_2023_5507_MOESM3_ESM.xlsx]

## Sheet: SupplementaryTable2
S Table 2 "PR-AUC for five benchmark datasets"
	Kim et al.	IARC TP53	Ng et al.	Gene panel (OncoKB)	CGC-recurrent
Cancer pathway + Molecular interaction	0.595	0.487	0.487	0.061	0.236
CHASMplus	0.524	0.504	0.561	0.053	NaN
Molecular interaction	0.606	0.476	0.447	0.055	0.299
Cancer pathway	0.518	0.465	0.496	0.045	0.061
MVP	0.483	0.42	0.361	0.033	0.028
No graph	0.539	0.477	0.498	0.066	0.007
ParsSNP	0.45	0.445	0.526	0.05	0.125
REVEL	0.347	0.461	0.343	0.036	0.058
DEOGEN2	0.34	0.477	0.313	0.029	0.067
CanDrA	0.444	0.435	0.354	0.028	0.067
M-CAP	0.554	0.378	0.278	0.023	0.04
VEST4	0.301	0.436	0.316	0.033	0.043
MutPred	0.421	0.426	0.391	0.037	0.021
ClinPred	0.308	0.465	0.351	0.021	0.024
Network&AA	0.331	NaN	0.53	0.048	NaN
PROVEAN	0.307	0.426	0.328	0.019	0.042
TransFIC	0.381	0.564	0.294	0.018	0.008
LRT	0.644	0.526	0.585	0.364	0.346
CHASM	0.651	0.35	0.351	0.019	NaN
Polyphen2_HVAR	0.343	0.49	0.374	0.161	0.153
FATHMM	0.369	0.425	0.208	0.019	0.043
CADD	0.283	0.387	0.304	0.018	0.008
LIST-S2	0.357	0.369	0.326	0.017	0.008
SIFT	0.338	0.509	0.374	0.253	0.232
MetaSVM	0.406	0.195	0.269	0.022	0.02
MPC	0.302	0.24	0.309	0.018	0.02
MutationTaster	0.69	0.431	0.587	0.434	0.354
DANN	0.4	0.292	0.28	0.012	0.008
Polyphen2_HDIV	0.317	0.525	0.453	0.304	0.274
MutationAssessor	0.245	0.414	0.268	0.016	0.012
