# Supplementary material for: Network-based prediction approach for cancer-specific driver missense mutations using a graph neural network
Source: BMC Bioinformatics. 2023 Oct 10;24:383. doi: 10.1186/s12859-023-05507-6 (PMC10565986; doi:10.1186/s12859-023-05507-6)
Supplement: Supplementary file 4 — Additional file 4: Table S3 "Accuracy for five benchmark datasets (driver prediction tools)". Table S4 "Precision for five benchmark datasets (driver prediction tools)". Table S5 "Recall for five benchmark datasets (driver prediction tools)". Table S6 "F1 for five benchmark datasets (driver prediction tools)". [file 12859_2023_5507_MOESM4_ESM.xlsx]

## Sheet: Accuracy
S Table 3 "Accuracy for five benchmark datasets (driver prediction tools)"
	Kim et al	IARC TP53	Ng et al	Gene panel (OncoKB)	CGC-recurrent
Cancer pathway + Molecular interaction	0.613333	0.238819	0.50599	0.74492	0.982549
Molecular interaction	0.64	0.270964	0.577167	0.749741	0.983767
Cancer pathway	0.506667	0.341894	0.610994	0.748431	0.976016
No graph	0.6	0.696541	0.718111	0.798133	0.950132
Network&AA	0.625	NaN	0.772189	0.924711	NaN
CHASMplus	0.64	0.722222	0.777302	0.912088	NaN
ParsSNP	0.6	0.627358	0.754757	0.946898	0.991516
CanDrA	0.72	0.196541	0.659619	0.80851	0.921159
TransFIC	0.5	0.598205	0.516854	0.516282	0.528195
CHASM	0.6	0.73218	0.61242	0.636042	NaN

## Sheet: Precision
S Table 4 "Precision for five benchmark datasets (driver prediction tools)"
	Kim et al	IARC TP53	Ng et al	Gene panel (OncoKB)	CGC-recurrent
Cancer pathway + Molecular interaction	0.453159	0.204525	0.307399	0.0235942	0.13138
Molecular interaction	0.466387	0.210317	0.328318	0.0224335	0.141138
Cancer pathway	0.333333	0.226274	0.348188	0.0227145	0.0719339
No graph	0.416667	0.363561	0.438312	0.0278817	0.00642958
Network&AA	0.4	NaN	0.47561	0.044596	NaN
CHASMplus	0.454545	0.386861	0.557895	0.0421941	NaN
ParsSNP	0.375	0.3125	0.5	0.0561798	0.162162
CanDrA	0.571429	0.196541	0.363636	0.0237095	0.0231214
TransFIC	0.3	0.304656	0.297297	0.0141233	0.00512821
CHASM	0.428571	0.375	0.318681	0.0135319	NaN

## Sheet: Recall
S Table 5 "Recall for five benchmark datasets (driver prediction tools)"
	Kim et al	IARC TP53	Ng et al	Gene panel (OncoKB)	CGC-recurrent
Cancer pathway + Molecular interaction	1	0.989333	0.807471	0.722391	0.454545
Molecular interaction	0.916667	0.973333	0.686782	0.671733	0.454545
Cancer pathway	0.541667	0.956444	0.672414	0.683891	0.333333
No graph	0.625	0.717333	0.531609	0.671733	0.0606061
Network&AA	0.25	NaN	0.534247	0.341365	NaN
CHASMplus	0.625	0.706667	0.46087	0.443038	NaN
ParsSNP	0.375	0.746667	0.534483	0.334347	0.181818
CanDrA	0.5	1	0.517241	0.541796	0.363636
TransFIC	0.375	0.802667	0.7	0.822526	0.6
CHASM	0.75	0.544	0.504348	0.598101	NaN

## Sheet: F1
S Table 6 "F1 for five benchmark datasets (driver prediction tools)"
	Kim et al	IARC TP53	Ng et al	Gene panel (OncoKB)	CGC-recurrent
Cancer pathway + Molecular interaction	0.62359	0.33878	0.445139	0.0456956	0.203203
Molecular interaction	0.617374	0.34547	0.444049	0.0434167	0.214189
Cancer pathway	0.412698	0.365363	0.458797	0.0439679	0.118312
No graph	0.5	0.482044	0.48031	0.053528	0.0116227
Network&AA	0.307692	NaN	0.503226	0.0788863	NaN
CHASMplus	0.526316	0.5	0.504762	0.0770501	NaN
ParsSNP	0.375	0.440598	0.516667	0.0961959	0.171429
CanDrA	0.533333	0.328515	0.427046	0.0454309	0.0434783
TransFIC	0.333333	0.441673	0.417344	0.0277698	0.0101695
CHASM	0.545455	0.443961	0.390572	0.026465	NaN
